# Supplementary material for: 2-Amino­anilinium benzoate
Source: Acta Crystallogr Sect E Struct Rep Online. 2010 Nov 24;66(Pt 12):o3296. doi: 10.1107/S1600536810048208 (PMC3011433; doi:10.1107/S1600536810048208)
Supplement: Supplementary file 2 [file e-66-o3296-Isup2.hkl]

# 
# h,k,l, Fc-squared, Fo-squared, sigma(Fo-squared) and status flag 
# 
data_I
_shelx_title ' I         P 21 21 21   R = 0.05' 
_shelx_refln_list_code          4 
_shelx_F_calc_maximum      125.45 
_exptl_crystal_F_000       488.00 
_reflns_d_resolution_high  0.7700 
 
loop_ 
 _symmetry_equiv_pos_as_xyz 
 'x, y, z' 
 '-x+1/2, -y, z+1/2' 
 'x+1/2, -y+1/2, -z' 
 '-x, y+1/2, -z+1/2' 
 
_cell_length_a     6.0211 
_cell_length_b    12.2370 
_cell_length_c    16.6390 
_cell_angle_alpha  90.000 
_cell_angle_beta   90.000 
_cell_angle_gamma  90.000 
 
_shelx_F_squared_multiplier     1.000 
 
loop_ 
 _refln_index_h 
 _refln_index_k 
 _refln_index_l 
 _refln_F_squared_calc 
 _refln_F_squared_meas 
 _refln_F_squared_sigma 
 _refln_observed_status 
   2   0   0     1643.60     1519.30     27.07 o 
   4   0   0      698.70      747.78     26.30 o 
   6   0   0      125.01      128.29      8.46 o 
   1   1   0      191.17      207.19      3.57 o 
   2   1   0      309.51      348.89      6.64 o 
   3   1   0      230.45      235.17      8.45 o 
   4   1   0       43.88       44.54      2.20 o 
   5   1   0       17.69       18.58      2.07 o 
   6   1   0       41.40       42.88      3.88 o 
   7   1   0        0.34        1.21      2.29 o 
   0   2   0     4236.17     3591.77     46.16 o 
   1   2   0     1098.95     1082.89     11.91 o 
   2   2   0      317.50      281.58      4.13 o 
   3   2   0      135.69      137.67      4.47 o 
   4   2   0        1.11        1.14      0.87 o 
   5   2   0        0.54        0.02      1.58 o 
   6   2   0        4.95        6.83      2.06 o 
   7   2   0        0.64        0.92      2.34 o 
   1   3   0      778.60      766.74     16.67 o 
   2   3   0      526.18      547.36      6.99 o 
   3   3   0      247.28      246.90      6.33 o 
   4   3   0       70.50       69.03      3.91 o 
   5   3   0        1.50        4.87      1.45 o 
   6   3   0        0.85       -0.48      1.61 o 
   7   3   0        0.49        4.77      3.07 o 
   0   4   0     3841.43     3466.98     58.59 o 
   1   4   0      765.52      781.33      8.98 o 
   2   4   0       86.64       89.20      2.65 o 
   3   4   0      356.68      387.85      6.52 o 
   4   4   0      124.14      119.74      3.55 o 
   5   4   0      278.30      291.15      9.87 o 
   6   4   0       14.21       11.96      3.30 o 
   7   4   0        0.36       -0.98      2.75 o 
   1   5   0       28.80       29.57      2.41 o 
   2   5   0        4.65        4.09      1.04 o 
   3   5   0       27.96       26.44      1.82 o 
   4   5   0       21.97       28.11      2.62 o 
   5   5   0       65.15       65.20      4.28 o 
   6   5   0       29.72       28.57      4.70 o 
   7   5   0        1.32       -0.73      2.83 o 
   0   6   0      629.09      641.19     15.28 o 
   1   6   0     2290.73     2471.12     36.41 o 
   2   6   0       51.55       62.40      2.64 o 
   3   6   0       82.44       92.96      4.33 o 
   4   6   0       46.12       44.53      4.45 o 
   5   6   0      670.48      613.51     18.94 o 
   6   6   0        0.06       -0.11      2.21 o 
   7   6   0        3.08       -3.89      4.97 o 
   1   7   0       18.17       18.38      1.36 o 
   2   7   0       45.87       44.71      2.48 o 
   3   7   0        0.29       -0.52      1.09 o 
   4   7   0        3.32        3.63      2.37 o 
   5   7   0        0.10        2.49      1.78 o 
   6   7   0        7.59        8.43      3.55 o 
   7   7   0        1.39        2.64      5.39 o 
   0   8   0       37.41       33.07      3.09 o 
   1   8   0        6.78        5.37      1.55 o 
   2   8   0        2.82        6.37      1.55 o 
   3   8   0       10.94        6.74      1.90 o 
   4   8   0       41.18       44.30      3.44 o 
   5   8   0        0.31        1.53      2.47 o 
   6   8   0        2.91       -0.74      2.82 o 
   1   9   0       10.32       19.63      4.17 o 
   2   9   0       26.92       28.49      2.59 o 
   3   9   0        9.11       12.67      3.40 o 
   4   9   0        1.95       10.55      5.02 o 
   5   9   0        4.04        9.54      3.32 o 
   6   9   0        0.02       -0.15      4.04 o 
   0  10   0     1056.82     1081.89     35.09 o 
   1  10   0       71.32       63.79      3.23 o 
   2  10   0        4.78        2.95      1.71 o 
   3  10   0       64.59       58.20      4.25 o 
   4  10   0       13.51       14.71      2.75 o 
   5  10   0        0.83        3.07      2.79 o 
   6  10   0        4.26        2.32      7.20 o 
   1  11   0        1.08       -0.24      1.86 o 
   2  11   0        2.84        6.79      2.27 o 
   3  11   0        8.19       15.21      4.04 o 
   4  11   0        0.15        0.86      2.65 o 
   5  11   0        0.00        0.96      4.52 o 
   0  12   0      223.68      208.77     10.77 o 
   1  12   0       26.34       31.51      3.61 o 
   2  12   0        6.56        8.72      2.63 o 
   3  12   0        5.51        9.35      3.47 o 
   4  12   0        8.53       10.44      5.08 o 
   5  12   0        3.57       -2.11      4.31 o 
   1  13   0        0.03        1.15      1.98 o 
   2  13   0        1.65        0.32      1.78 o 
   3  13   0        0.32        2.06      2.23 o 
   4  13   0        0.21       -0.82      4.58 o 
   0  14   0       24.13       36.67      7.44 o 
   1  14   0       17.11       17.28      4.29 o 
   2  14   0       11.50        9.56      3.68 o 
   3  14   0        0.15       -4.56      6.46 o 
   1  15   0        0.01        2.43      2.97 o 
   2  15   0        3.63        4.55      5.67 o 
   1   0   1      594.77      488.62      4.19 o 
   2   0   1      199.53      222.13      4.01 o 
   3   0   1      433.66      411.54      8.40 o 
   4   0   1       11.50       12.79      1.36 o 
   5   0   1        5.14        7.34      1.52 o 
   6   0   1       31.73       33.69      3.05 o 
   7   0   1        1.02        0.37      1.88 o 
   1   1   1     5541.46     4883.05     28.15 o 
   2   1   1      670.48      653.54      7.56 o 
   3   1   1     1463.52     1560.54     19.79 o 
   4   1   1       70.17       79.29      2.26 o 
   5   1   1       10.81       12.84      1.35 o 
   6   1   1       37.12       34.74      2.12 o 
   7   1   1        5.19        4.84      2.33 o 
   0   2   1        8.53        5.66      0.26 o 
   1   2   1      198.21      221.20      2.28 o 
   2   2   1      382.70      413.93      4.23 o 
   3   2   1      307.95      301.26      6.95 o 
   4   2   1        2.21        2.79      0.74 o 
   5   2   1       10.46       10.96      1.50 o 
   6   2   1       39.82       36.35      3.73 o 
   7   2   1        1.72       -0.39      1.56 o 
   0   3   1      167.20      149.80      4.42 o 
   1   3   1      168.49      163.41      2.02 o 
   2   3   1      177.55      211.51      2.29 o 
   3   3   1      169.86      171.22      3.24 o 
   4   3   1       20.20       22.73      1.11 o 
   5   3   1       23.58       23.20      1.50 o 
   6   3   1       37.76       34.11      2.59 o 
   7   3   1        0.60        2.12      2.02 o 
   0   4   1       20.34       20.79      0.89 o 
   1   4   1      381.23      403.55      4.27 o 
   2   4   1      202.91      202.67      4.34 o 
   3   4   1       92.29       90.15      2.87 o 
   4   4   1       59.59       56.97      1.66 o 
   5   4   1       77.91       75.45      2.98 o 
   6   4   1       14.66       13.69      2.62 o 
   7   4   1        3.85        6.22      2.44 o 
   0   5   1      168.07      167.48      3.24 o 
   1   5   1      808.66      836.86     10.61 o 
   2   5   1     2070.86     2111.46     41.94 o 
   3   5   1        4.18        5.54      0.61 o 
   4   5   1      356.50      340.24      6.97 o 
   5   5   1      311.59      305.34      7.73 o 
   6   5   1       33.31       34.79      4.20 o 
   7   5   1        5.84        6.22      2.98 o 
   0   6   1       41.26       52.55      1.93 o 
   1   6   1       23.60       24.98      0.90 o 
   2   6   1       26.56       31.01      2.58 o 
   3   6   1        9.41        8.88      2.99 o 
   4   6   1      188.55      175.89      5.44 o 
   5   6   1        3.26        4.08      2.04 o 
   6   6   1        1.50        4.51      3.02 o 
   7   6   1        0.16        3.47      3.07 o 
   0   7   1        7.46        6.96      1.44 o 
   1   7   1        7.99        8.71      0.73 o 
   2   7   1       98.66      109.46      2.84 o 
   3   7   1       22.41       24.72      1.74 o 
   4   7   1      112.55      106.49      3.66 o 
   5   7   1       53.82       47.35      3.33 o 
   6   7   1        0.12        0.93      1.82 o 
   7   7   1        0.60        1.53      3.49 o 
   0   8   1       51.63       47.05      2.21 o 
   1   8   1       55.69       53.29      2.18 o 
   2   8   1       31.20       32.22      2.08 o 
   3   8   1        4.86        5.88      1.41 o 
   4   8   1        8.56       10.27      1.82 o 
   5   8   1        0.25       -0.54      1.57 o 
   6   8   1        2.64        4.53      4.18 o 
   0   9   1      218.23      229.24      6.46 o 
   1   9   1      262.99      254.06      4.83 o 
   2   9   1      101.85      105.06      4.32 o 
   3   9   1       14.27       13.44      1.59 o 
   4   9   1        8.86        7.22      1.48 o 
   5   9   1        4.23        3.92      2.03 o 
   6   9   1        2.20        0.23      3.77 o 
   0  10   1       97.53       98.13      5.36 o 
   1  10   1        7.11        6.52      1.32 o 
   2  10   1        5.38        9.34      2.37 o 
   3  10   1        9.18        9.38      2.50 o 
   4  10   1        2.45        5.12      2.28 o 
   5  10   1        2.46        7.57      2.83 o 
   6  10   1        3.38        3.72      3.68 o 
   0  11   1      358.93      345.53     11.84 o 
   1  11   1      227.52      228.53      6.62 o 
   2  11   1       15.77       26.50      5.46 o 
   3  11   1       49.22       46.38      3.00 o 
   4  11   1        8.35        3.39      2.09 o 
   5  11   1        1.00       -0.72      2.39 o 
   0  12   1       11.85       12.87      2.31 o 
   1  12   1        5.56        4.53      2.22 o 
   2  12   1        4.79        9.09      5.70 o 
   3  12   1        4.88        4.11      1.68 o 
   4  12   1        1.01       -0.22      3.06 o 
   5  12   1        3.33        4.54      3.70 o 
   0  13   1       16.65       25.04      3.51 o 
   1  13   1        1.40        6.23      4.19 o 
   2  13   1        0.50        0.03      1.46 o 
   3  13   1        0.80        2.75      2.14 o 
   4  13   1        0.70        5.78      3.41 o 
   0  14   1        6.33        7.55      3.52 o 
   1  14   1        0.13        2.65      1.85 o 
   2  14   1        5.02        6.17      2.68 o 
   3  14   1        0.02        1.96      2.78 o 
   0  15   1        4.96        2.93      4.12 o 
   1  15   1        2.20        0.37      2.33 o 
   2  15   1        4.62        3.91      3.45 o 
   1   0   2     1149.95     1070.55     16.86 o 
   2   0   2      246.94      228.97      3.50 o 
   3   0   2        1.21        0.98      0.64 o 
   4   0   2       11.03       10.99      1.59 o 
   5   0   2       36.82       30.01      2.73 o 
   6   0   2        2.96        2.85      1.62 o 
   7   0   2       41.99       43.04      5.41 o 
   1   1   2      549.87      469.42      8.09 o 
   2   1   2       62.58       59.81      1.42 o 
   3   1   2      319.75      317.54      4.52 o 
   4   1   2       16.59       19.22      1.10 o 
   5   1   2       21.05       19.73      1.40 o 
   6   1   2       47.39       46.88      2.50 o 
   7   1   2       10.28        8.32      2.40 o 
   0   2   2      309.58      268.10      6.66 o 
   1   2   2      299.61      272.46      2.53 o 
   2   2   2      256.78      289.41      3.88 o 
   3   2   2      303.34      301.38      4.47 o 
   4   2   2       74.78       76.64      3.94 o 
   5   2   2       22.64       22.61      1.60 o 
   6   2   2       25.09       26.43      2.13 o 
   7   2   2        2.56        2.32      2.45 o 
   0   3   2      141.12      144.29      2.94 o 
   1   3   2      613.06      604.15      6.30 o 
   2   3   2      122.39      140.24      2.14 o 
   3   3   2      111.56      114.67      2.12 o 
   4   3   2       19.70       18.97      2.96 o 
   5   3   2       28.13       30.75      1.69 o 
   6   3   2       23.59       23.67      3.07 o 
   7   3   2        6.73        4.90      2.28 o 
   0   4   2      535.01      499.12     16.89 o 
   1   4   2       79.91       65.94      1.37 o 
   2   4   2      314.34      313.42      4.96 o 
   3   4   2       56.98       54.54      1.62 o 
   4   4   2      162.97      154.56      7.11 o 
   5   4   2      189.84      175.44      4.68 o 
   6   4   2       23.41       25.94      2.85 o 
   7   4   2        2.65        7.15      2.79 o 
   0   5   2       80.49       88.97      4.27 o 
   1   5   2      251.66      269.61      5.27 o 
   2   5   2       14.85       23.17      1.12 o 
   3   5   2      225.30      234.01      3.99 o 
   4   5   2      128.23      129.82      3.77 o 
   5   5   2       14.33       16.78      2.14 o 
   6   5   2       50.06       48.84      3.60 o 
   7   5   2        8.78       11.33      3.58 o 
   0   6   2        1.89        2.04      1.15 o 
   1   6   2       66.07       73.70      1.89 o 
   2   6   2      528.24      541.10      7.71 o 
   3   6   2       30.88       28.80      2.24 o 
   4   6   2        5.21        9.33      1.69 o 
   5   6   2       15.61       22.45      2.41 o 
   6   6   2       37.58       29.63      3.24 o 
   7   6   2        7.68        9.93      3.73 o 
   0   7   2      174.63      167.65      4.77 o 
   1   7   2       83.44       85.20      1.85 o 
   2   7   2       11.37        9.56      1.41 o 
   3   7   2       17.48       20.62      1.65 o 
   4   7   2       63.40       57.65      7.09 o 
   5   7   2        3.92        1.96      1.64 o 
   6   7   2       12.32       12.29      3.60 o 
   0   8   2        0.55       -0.70      0.80 o 
   1   8   2       12.05       14.65      2.92 o 
   2   8   2       43.44       46.51      4.57 o 
   3   8   2       22.56       25.71      2.17 o 
   4   8   2       17.25       20.15      2.12 o 
   5   8   2       32.36       34.93      3.06 o 
   6   8   2        0.84        1.73      2.59 o 
   0   9   2      355.45      319.84      9.46 o 
   1   9   2       54.66       50.46      2.45 o 
   2   9   2       72.58       72.06      2.71 o 
   3   9   2        0.09       -0.02      1.09 o 
   4   9   2       25.48       28.13      3.19 o 
   5   9   2        4.00        3.11      2.03 o 
   6   9   2        1.45        0.14      2.60 o 
   0  10   2       16.41       23.86      2.63 o 
   1  10   2       52.28       53.38      5.42 o 
   2  10   2       91.74       87.43      3.62 o 
   3  10   2       67.95       54.12      2.86 o 
   4  10   2       16.00       13.92      2.94 o 
   5  10   2        2.89        0.73      2.11 o 
   6  10   2        3.11        5.72      4.86 o 
   0  11   2        3.55        1.45      1.33 o 
   1  11   2       15.40       14.32      1.91 o 
   2  11   2       50.38       49.79      2.96 o 
   3  11   2       42.69       43.73      2.94 o 
   4  11   2        6.21        3.55      3.73 o 
   5  11   2        0.28        2.76      2.78 o 
   0  12   2        9.88       13.68      2.19 o 
   1  12   2        5.36        5.10      1.89 o 
   2  12   2       15.54       20.61      3.56 o 
   3  12   2        0.79        1.65      2.32 o 
   4  12   2        2.75        0.34      2.16 o 
   5  12   2        0.38       -1.54      3.67 o 
   0  13   2       12.44        7.56      2.63 o 
   1  13   2        7.31       10.01      4.58 o 
   2  13   2        0.85        1.59      1.54 o 
   3  13   2        4.54        4.39      2.37 o 
   4  13   2        1.83        7.65      7.30 o 
   0  14   2        5.03        9.71      3.53 o 
   1  14   2        2.41        3.83      2.00 o 
   2  14   2        9.46       14.91      2.98 o 
   3  14   2        2.34        3.11      3.25 o 
   0  15   2        4.56        6.51      3.54 o 
   1  15   2        5.44        7.52      3.49 o 
   2  15   2        2.04        1.83      2.62 o 
   1   0   3    12285.93    11094.28     85.01 o 
   2   0   3     2874.10     2932.88     36.71 o 
   3   0   3      274.62      274.48      5.38 o 
   4   0   3      351.29      352.25      8.02 o 
   5   0   3       12.65       13.41      1.77 o 
   6   0   3        2.95        7.72      2.19 o 
   7   0   3       17.70       16.47      3.87 o 
   0   1   3        5.91        5.00      0.28 o 
   1   1   3      795.86      776.66      4.41 o 
   2   1   3      150.93      152.05      3.92 o 
   3   1   3      209.40      201.34      4.17 o 
   4   1   3      136.69      138.26      3.01 o 
   5   1   3       54.36       51.73      2.11 o 
   6   1   3       13.01       10.03      3.13 o 
   7   1   3       11.34       11.93      2.97 o 
   0   2   3     6957.20     6408.20     98.66 o 
   1   2   3      908.18      910.14      6.99 o 
   2   2   3       45.77       45.93      0.89 o 
   3   2   3      194.39      193.66      3.40 o 
   4   2   3       38.34       42.05      1.64 o 
   5   2   3       20.86       23.22      3.33 o 
   6   2   3       25.35       21.51      2.00 o 
   7   2   3        5.90        3.78      2.74 o 
   0   3   3       25.44       22.39      0.88 o 
   1   3   3       48.60       49.67      0.91 o 
   2   3   3      213.31      221.67      3.27 o 
   3   3   3        1.12        2.97      0.76 o 
   4   3   3        1.34        1.37      0.65 o 
   5   3   3       27.52       27.40      1.98 o 
   6   3   3        5.47        6.56      4.42 o 
   7   3   3       11.52        7.48      4.43 o 
   0   4   3     1002.73     1054.68     17.75 o 
   1   4   3     2009.63     2014.78     17.63 o 
   2   4   3      670.57      704.09      7.12 o 
   3   4   3      166.79      178.55      3.03 o 
   4   4   3      149.07      139.79      3.89 o 
   5   4   3       71.76       72.82      3.47 o 
   6   4   3       91.37       98.13      5.94 o 
   7   4   3        1.40        1.22      2.41 o 
   0   5   3      140.65      129.20      3.63 o 
   1   5   3      104.42      111.27      1.77 o 
   2   5   3      290.54      304.58      7.98 o 
   3   5   3       48.23       47.33      1.69 o 
   4   5   3       40.99       41.42      3.20 o 
   5   5   3      134.97      130.75      5.09 o 
   6   5   3       10.76       10.19      2.24 o 
   7   5   3        2.02        2.91      3.18 o 
   0   6   3      153.71      153.78      4.03 o 
   1   6   3      518.34      538.28      6.49 o 
   2   6   3      471.61      501.03      6.98 o 
   3   6   3      274.60      280.10      5.13 o 
   4   6   3       16.36       20.40      1.94 o 
   5   6   3       85.01       93.97      4.94 o 
   6   6   3       83.98       77.31      5.32 o 
   7   6   3        2.31        4.89      4.03 o 
   0   7   3        1.01        1.38      0.84 o 
   1   7   3       27.85       25.07      1.51 o 
   2   7   3      163.05      159.38      3.12 o 
   3   7   3        4.89        5.58      1.04 o 
   4   7   3        7.59        8.79      1.77 o 
   5   7   3       40.24       39.85      3.45 o 
   6   7   3        4.60        2.59      2.52 o 
   0   8   3        5.45        6.49      1.55 o 
   1   8   3       54.26       54.28      1.69 o 
   2   8   3       12.37       12.00      1.19 o 
   3   8   3       10.49       15.79      1.81 o 
   4   8   3       23.20       24.26      2.36 o 
   5   8   3        8.29       10.23      3.13 o 
   6   8   3        1.69        3.38      2.87 o 
   0   9   3       10.84       18.73      3.90 o 
   1   9   3       14.45       18.27      3.22 o 
   2   9   3       41.52       39.85      2.36 o 
   3   9   3        4.41        5.63      1.34 o 
   4   9   3        1.92        2.59      2.25 o 
   5   9   3        5.67        7.99      2.81 o 
   6   9   3        1.21        6.59      3.44 o 
   0  10   3       48.70       51.46      3.69 o 
   1  10   3      612.88      615.67     11.59 o 
   2  10   3       58.50       56.77      3.15 o 
   3  10   3       54.21       48.51      3.14 o 
   4  10   3       11.05       17.50      3.46 o 
   5  10   3       14.58       20.47      3.97 o 
   0  11   3        8.44       10.26      1.84 o 
   1  11   3       72.83       68.98      3.38 o 
   2  11   3        1.19        2.56      1.33 o 
   3  11   3        7.70        9.55      2.77 o 
   4  11   3        0.56        2.33      1.95 o 
   5  11   3        6.32        7.22      4.15 o 
   0  12   3       13.81       17.06      2.36 o 
   1  12   3       20.56       23.29      2.32 o 
   2  12   3        4.04        5.46      2.15 o 
   3  12   3        3.64        1.52      2.42 o 
   4  12   3        4.88        1.34      2.09 o 
   5  12   3        0.50       -1.66      5.26 o 
   0  13   3        0.06        1.17      1.85 o 
   1  13   3        5.28        8.58      1.96 o 
   2  13   3        6.27        4.92      1.92 o 
   3  13   3        0.96        4.67      2.55 o 
   4  13   3        1.56        0.54      2.95 o 
   0  14   3        0.09        2.81      2.67 o 
   1  14   3        2.81        8.02      4.92 o 
   2  14   3       11.25       19.67      3.47 o 
   3  14   3        0.23       -1.50      2.59 o 
   0  15   3        0.55        6.04      4.40 o 
   1  15   3        0.42        3.49      2.73 o 
   2  15   3        0.05       -0.36      2.56 o 
   0   0   4     2326.30     2365.56     95.63 o 
   1   0   4       94.63       96.60      1.73 o 
   2   0   4      387.23      372.54      5.57 o 
   3   0   4      107.53      103.59      2.74 o 
   4   0   4       79.86       75.47      2.96 o 
   5   0   4        6.40       11.05      1.78 o 
   6   0   4       10.24       12.88      3.22 o 
   7   0   4        8.29        5.10      2.99 o 
   0   1   4    12500.22    11382.78    102.25 o 
   1   1   4    15737.99    14438.78    198.02 o 
   2   1   4       80.07       86.57      1.36 o 
   3   1   4      131.66      143.23      5.39 o 
   4   1   4      243.07      254.09      7.02 o 
   5   1   4        8.33        8.31      1.24 o 
   6   1   4       19.19       18.17      2.10 o 
   7   1   4        1.32        0.46      1.60 o 
   0   2   4      187.14      168.32      2.62 o 
   1   2   4       28.75       29.49      0.85 o 
   2   2   4       19.59       23.56      1.06 o 
   3   2   4      163.29      162.45      3.30 o 
   4   2   4       25.37       25.50      1.18 o 
   5   2   4        5.73        8.33      3.13 o 
   6   2   4        5.80        4.05      1.34 o 
   7   2   4       12.67       11.57      4.43 o 
   0   3   4       59.91       68.96      1.60 o 
   1   3   4     1531.74     1562.53     10.67 o 
   2   3   4      226.80      218.06      2.95 o 
   3   3   4       32.06       27.06      1.08 o 
   4   3   4       12.03       12.14      1.46 o 
   5   3   4      175.22      178.88      4.69 o 
   6   3   4       18.75       19.98      2.23 o 
   7   3   4        1.27       -0.35      2.15 o 
   0   4   4       21.14       23.56      1.47 o 
   1   4   4      174.72      188.62      3.49 o 
   2   4   4       11.41       12.96      1.00 o 
   3   4   4       40.72       37.13      1.58 o 
   4   4   4       26.76       25.52      1.51 o 
   5   4   4       39.67       41.12      2.61 o 
   6   4   4        1.00        1.99      2.30 o 
   7   4   4        6.12        7.61      4.13 o 
   0   5   4       28.78       29.60      2.65 o 
   1   5   4     1060.14     1161.79     29.09 o 
   2   5   4       75.47       68.39      2.13 o 
   3   5   4      117.97      124.50      3.89 o 
   4   5   4      630.50      636.72     12.49 o 
   5   5   4      250.94      238.89      7.43 o 
   6   5   4       40.43       50.08      4.14 o 
   7   5   4        1.19        3.37      3.18 o 
   0   6   4        3.31        1.37      0.96 o 
   1   6   4      237.50      228.14      5.65 o 
   2   6   4       93.91       84.21      4.03 o 
   3   6   4       14.04       15.13      2.31 o 
   4   6   4       14.54       15.89      2.04 o 
   5   6   4        2.23        1.22      1.39 o 
   6   6   4        9.08       15.02      2.90 o 
   7   6   4        9.13       12.33      5.51 o 
   0   7   4       70.54       65.02      2.79 o 
   1   7   4       34.56       39.33      1.78 o 
   2   7   4      106.50      113.93      4.16 o 
   3   7   4       11.58       11.87      1.54 o 
   4   7   4      132.95      119.20      4.64 o 
   5   7   4       53.42       52.92      4.90 o 
   6   7   4       24.64       27.14      3.85 o 
   0   8   4        1.30       -0.23      1.62 o 
   1   8   4        0.06        2.30      1.30 o 
   2   8   4       19.65       22.88      1.89 o 
   3   8   4        3.84        2.43      1.16 o 
   4   8   4       12.30        9.89      2.34 o 
   5   8   4        6.83       10.74      5.68 o 
   6   8   4        0.64        2.10      2.75 o 
   0   9   4      859.80      816.86     20.04 o 
   1   9   4       54.34       54.81      4.62 o 
   2   9   4        8.50       10.43      1.47 o 
   3   9   4       22.00       23.89      2.90 o 
   4   9   4       60.38       72.88      4.51 o 
   5   9   4        6.66       10.16      3.94 o 
   6   9   4        9.90       11.78      4.16 o 
   0  10   4        9.55        8.29      2.46 o 
   1  10   4        8.85       11.08      2.15 o 
   2  10   4        3.56        6.27      2.65 o 
   3  10   4        3.64        2.21      2.39 o 
   4  10   4        0.15        2.84      2.01 o 
   5  10   4        3.16        3.24      2.31 o 
   0  11   4      142.80      121.23      8.79 o 
   1  11   4      250.32      241.28      5.95 o 
   2  11   4       31.37       33.32      2.60 o 
   3  11   4        5.88       10.48      2.95 o 
   4  11   4       14.57        5.36      5.56 o 
   5  11   4        2.11        0.53      2.31 o 
   0  12   4       18.26       22.00      2.49 o 
   1  12   4       11.97       13.79      2.17 o 
   2  12   4        2.55        3.83      1.82 o 
   3  12   4        1.53        3.63      2.49 o 
   4  12   4        1.91        2.64      2.24 o 
   0  13   4        5.74        6.12      2.42 o 
   1  13   4        2.40        3.23      1.55 o 
   2  13   4        1.49        4.93      4.26 o 
   3  13   4        6.16        4.63      2.49 o 
   4  13   4        1.45        3.95      3.05 o 
   0  14   4        0.01        0.90      2.35 o 
   1  14   4        0.33        3.93      3.77 o 
   2  14   4        2.34        5.56      2.71 o 
   3  14   4        0.33        0.78      3.13 o 
   0  15   4        9.82        5.89      4.24 o 
   1  15   4       29.03       40.56      8.29 o 
   2  15   4        4.11        3.54      3.22 o 
   1   0   5      555.41      542.59      6.98 o 
   2   0   5     3640.82     3849.88     50.68 o 
   3   0   5      176.12      204.11      4.32 o 
   4   0   5      158.14      155.55      4.50 o 
   5   0   5       22.32       23.17      2.12 o 
   6   0   5        2.67        1.87      1.97 o 
   7   0   5        1.14       -1.23      2.56 o 
   0   1   5     3166.62     3222.46     36.34 o 
   1   1   5      251.60      251.06      3.32 o 
   2   1   5       41.47       45.12      1.13 o 
   3   1   5        3.16        4.88      0.70 o 
   4   1   5       85.47       82.64      2.21 o 
   5   1   5        2.89        5.63      1.39 o 
   6   1   5        7.79        9.02      2.02 o 
   7   1   5       15.20        6.31      2.62 o 
   0   2   5      255.28      253.36      4.07 o 
   1   2   5     2758.28     2684.79     30.28 o 
   2   2   5       27.84       24.95      0.97 o 
   3   2   5       73.42       71.17      2.95 o 
   4   2   5        3.25        5.22      1.45 o 
   5   2   5      107.42       96.98      4.39 o 
   6   2   5       17.28       16.06      3.10 o 
   7   2   5        4.39        2.04      2.17 o 
   0   3   5        7.91       11.61      1.05 o 
   1   3   5       54.41       53.34      1.24 o 
   2   3   5       11.67       13.84      0.83 o 
   3   3   5      142.74      133.07      4.97 o 
   4   3   5      115.48      116.34      3.22 o 
   5   3   5       13.57       16.19      2.36 o 
   6   3   5        1.48        1.01      2.55 o 
   7   3   5       12.78        6.50      2.90 o 
   0   4   5      513.32      564.81      8.56 o 
   1   4   5      904.55      965.95     20.88 o 
   2   4   5      136.69      144.91      5.12 o 
   3   4   5       86.75       88.50      3.97 o 
   4   4   5      405.56      382.03      7.02 o 
   5   4   5      164.76      161.55      5.34 o 
   6   4   5        3.35        7.21      4.03 o 
   7   4   5        5.32        2.42      2.30 o 
   0   5   5       85.43       80.29      3.43 o 
   1   5   5      328.66      321.16      4.71 o 
   2   5   5       60.88       62.58      1.49 o 
   3   5   5       32.72       31.29      1.81 o 
   4   5   5       92.19       90.07      3.52 o 
   5   5   5        3.79        1.04      2.56 o 
   6   5   5        0.07        0.85      1.99 o 
   7   5   5        1.55        2.20      2.88 o 
   0   6   5      213.47      225.15      5.94 o 
   1   6   5      280.03      299.54      9.04 o 
   2   6   5       26.01       27.38      1.17 o 
   3   6   5      467.62      477.08     10.09 o 
   4   6   5      167.00      158.35      5.14 o 
   5   6   5       18.65       24.69      2.91 o 
   6   6   5        4.41        5.49      2.42 o 
   7   6   5       10.07        6.42      5.32 o 
   0   7   5        5.21        5.55      1.50 o 
   1   7   5       91.04       93.15      3.21 o 
   2   7   5       11.74       14.16      1.33 o 
   3   7   5       13.34       13.32      1.36 o 
   4   7   5        1.34        3.21      1.65 o 
   5   7   5       16.00       15.00      2.74 o 
   6   7   5        3.51        1.80      2.16 o 
   0   8   5      217.08      205.60      7.23 o 
   1   8   5       35.87       37.23      1.58 o 
   2   8   5       79.64       74.83      2.81 o 
   3   8   5        3.94        4.64      1.99 o 
   4   8   5       61.82       60.38      3.99 o 
   5   8   5        0.82        3.74      2.64 o 
   6   8   5        2.33        4.45      3.11 o 
   0   9   5       55.07       45.95      3.64 o 
   1   9   5        6.67       11.59      1.97 o 
   2   9   5       15.58       19.93      1.70 o 
   3   9   5       12.66       18.41      2.67 o 
   4   9   5        2.83        5.84      2.18 o 
   5   9   5        2.78        1.91      2.17 o 
   6   9   5        1.97        4.84      3.48 o 
   0  10   5      338.68      321.37     10.36 o 
   1  10   5       96.93       93.82      3.61 o 
   2  10   5       71.24       66.24      6.14 o 
   3  10   5        7.83       12.80      5.10 o 
   4  10   5        4.99        7.11      2.54 o 
   5  10   5       11.80       15.67      3.36 o 
   0  11   5        2.14        1.95      1.32 o 
   1  11   5        0.79       -0.45      1.10 o 
   2  11   5        9.94       14.57      6.10 o 
   3  11   5        2.21        0.26      1.85 o 
   4  11   5        0.09        1.28      2.06 o 
   5  11   5        0.74        3.82      2.99 o 
   0  12   5       30.78       28.93      2.78 o 
   1  12   5        5.42        9.30      2.28 o 
   2  12   5       59.24       56.57      6.21 o 
   3  12   5        0.96        1.20      6.05 o 
   4  12   5        1.54        3.32      2.37 o 
   0  13   5        9.77       13.25      2.79 o 
   1  13   5        0.83        0.61      1.87 o 
   2  13   5        0.62        0.13      1.66 o 
   3  13   5        0.71       -0.63      2.07 o 
   4  13   5        0.70        3.52      3.30 o 
   0  14   5        9.47       19.09      6.34 o 
   1  14   5        8.54        5.28      2.23 o 
   2  14   5        7.73        6.42      2.65 o 
   3  14   5        0.34       -1.02      2.36 o 
   0  15   5        1.30       -4.21      4.21 o 
   1  15   5        1.19       -0.74      2.76 o 
   0   0   6      779.44      865.82     31.35 o 
   1   0   6       71.17       76.21      2.63 o 
   2   0   6      854.48      833.32     12.17 o 
   3   0   6        1.86        3.08      1.29 o 
   4   0   6      114.75      113.96      3.84 o 
   5   0   6      112.18      105.68      5.32 o 
   6   0   6        0.00        0.27      1.64 o 
   7   0   6        1.01        4.77      4.05 o 
   0   1   6        0.38        1.48      0.51 o 
   1   1   6      181.33      184.24      2.33 o 
   2   1   6      632.14      619.94      6.29 o 
   3   1   6      115.55      116.38      3.85 o 
   4   1   6       91.00       94.97      2.62 o 
   5   1   6       60.57       54.28      3.03 o 
   6   1   6       14.72       10.16      3.20 o 
   7   1   6        1.82        1.02      2.09 o 
   0   2   6      821.86      855.69     11.69 o 
   1   2   6      284.56      290.86      6.50 o 
   2   2   6       97.46       93.69      2.49 o 
   3   2   6        4.02        4.43      1.00 o 
   4   2   6       91.14       87.66      3.28 o 
   5   2   6       17.24       17.19      1.79 o 
   6   2   6        1.82        2.11      1.50 o 
   7   2   6        6.11        3.41      2.45 o 
   0   3   6       28.97       23.54      1.03 o 
   1   3   6      947.07      936.02     10.93 o 
   2   3   6       36.70       44.11      1.76 o 
   3   3   6       58.22       67.75      2.58 o 
   4   3   6       83.47       83.74      2.95 o 
   5   3   6        8.75        7.10      1.63 o 
   6   3   6       32.98       27.03      2.84 o 
   7   3   6        5.15        3.95      2.56 o 
   0   4   6       58.83       69.59      1.92 o 
   1   4   6       75.06       77.49      1.81 o 
   2   4   6      271.37      272.06     10.01 o 
   3   4   6      122.90      125.22      4.08 o 
   4   4   6       65.87       64.30      2.30 o 
   5   4   6       56.95       54.89      8.83 o 
   6   4   6        4.67        4.00      2.08 o 
   7   4   6       15.69        6.36      2.91 o 
   0   5   6        4.48        6.19      1.53 o 
   1   5   6       88.25       93.43      4.99 o 
   2   5   6       32.17       29.99      2.22 o 
   3   5   6      108.57      110.53      3.16 o 
   4   5   6      267.37      268.62      7.17 o 
   5   5   6       12.47       13.21      2.06 o 
   6   5   6        3.69        4.10      2.12 o 
   7   5   6       16.71        7.48      3.64 o 
   0   6   6      129.29      131.47      3.50 o 
   1   6   6      255.29      239.56      6.88 o 
   2   6   6      129.52      129.84     11.24 o 
   3   6   6       39.99       37.55      2.87 o 
   4   6   6        7.71        9.79      1.96 o 
   5   6   6        3.97        7.67      2.54 o 
   6   6   6        1.80        1.97      2.27 o 
   0   7   6       38.86       37.68      2.00 o 
   1   7   6       56.50       51.14      1.83 o 
   2   7   6       29.63       25.78      1.85 o 
   3   7   6      142.01      136.91      4.56 o 
   4   7   6       50.04       47.15      3.60 o 
   5   7   6        5.27        4.47      2.07 o 
   6   7   6        5.07        6.54      4.38 o 
   0   8   6       22.52       21.26      2.40 o 
   1   8   6      112.11      123.60      4.68 o 
   2   8   6        5.01        7.64      1.29 o 
   3   8   6       44.56       40.65      2.61 o 
   4   8   6        2.50        0.73      2.91 o 
   5   8   6       10.08       17.37      3.12 o 
   6   8   6        4.86        2.37      4.28 o 
   0   9   6      103.61       90.64      7.22 o 
   1   9   6       11.34       12.38      1.38 o 
   2   9   6        3.81        3.66      1.49 o 
   3   9   6       17.34       16.19      2.46 o 
   4   9   6        9.91       17.28      3.24 o 
   5   9   6        1.10        2.43      2.19 o 
   6   9   6       15.77       11.78      4.34 o 
   0  10   6        4.31        4.66      2.57 o 
   1  10   6       97.80       83.47      4.17 o 
   2  10   6       24.54       31.36      3.71 o 
   3  10   6       43.31       46.01      3.76 o 
   4  10   6        0.64        2.09      2.09 o 
   5  10   6        7.59        7.18      3.04 o 
   0  11   6        0.04        3.39      1.65 o 
   1  11   6       51.32       42.42      2.36 o 
   2  11   6        2.08        1.05      1.93 o 
   3  11   6       29.64       32.22      4.16 o 
   4  11   6        2.05        3.25      2.31 o 
   5  11   6        7.33        5.54      3.13 o 
   0  12   6        7.29        7.85      2.34 o 
   1  12   6       11.57        8.49      1.80 o 
   2  12   6       11.45        8.15      2.33 o 
   3  12   6        4.36        2.69      2.30 o 
   4  12   6        1.09        1.84      2.51 o 
   0  13   6        7.94        6.37      2.43 o 
   1  13   6        0.70        2.20      2.13 o 
   2  13   6       11.73        8.02      2.84 o 
   3  13   6        1.19        2.82      3.04 o 
   0  14   6        0.98       -0.89      3.19 o 
   1  14   6        1.12        1.62      2.41 o 
   2  14   6        7.99       12.18      3.92 o 
   0  15   6        0.29        0.97      4.20 o 
   1  15   6       11.68        7.17      3.60 o 
   1   0   7      553.53      547.56     11.18 o 
   2   0   7       42.63       48.93      2.11 o 
   3   0   7       45.82       42.47      1.74 o 
   4   0   7        3.48        5.17      1.15 o 
   5   0   7        6.00       11.69      3.17 o 
   6   0   7       26.32       28.32      3.64 o 
   7   0   7        3.88        5.93      7.86 o 
   0   1   7      367.06      334.83      5.45 o 
   1   1   7     1525.28     1478.04     19.63 o 
   2   1   7     1990.50     2032.21     20.30 o 
   3   1   7      241.47      237.51      5.21 o 
   4   1   7       14.83       17.49      1.30 o 
   5   1   7       51.61       49.11      2.76 o 
   6   1   7        1.79        1.59      1.34 o 
   7   1   7        3.11        8.06      6.13 o 
   0   2   7      226.58      219.59      3.98 o 
   1   2   7      455.83      482.37      6.02 o 
   2   2   7      244.12      241.30      5.13 o 
   3   2   7       16.96       19.14      1.87 o 
   4   2   7       53.55       50.60      2.14 o 
   5   2   7       28.80       31.26      2.07 o 
   6   2   7       27.25       26.80      3.16 o 
   7   2   7        3.94        2.55      2.57 o 
   0   3   7        8.69        8.49      0.95 o 
   1   3   7      429.55      420.62      7.78 o 
   2   3   7       42.81       49.15      1.96 o 
   3   3   7       81.95       83.33      2.10 o 
   4   3   7       80.30       83.21      2.65 o 
   5   3   7       73.50       62.67      3.42 o 
   6   3   7        5.98        5.83      3.96 o 
   7   3   7       18.85       25.02      5.31 o 
   0   4   7      170.35      163.65      3.56 o 
   1   4   7      218.52      214.67      3.67 o 
   2   4   7       59.06       61.60      2.10 o 
   3   4   7       16.97       20.15      1.45 o 
   4   4   7       38.57       41.99      3.34 o 
   5   4   7       12.14       15.34      2.12 o 
   6   4   7       14.83       22.66      3.96 o 
   7   4   7        4.37        0.30      2.15 o 
   0   5   7     1630.57     1694.27     27.54 o 
   1   5   7       25.86       28.26      1.88 o 
   2   5   7       81.28       80.53      2.52 o 
   3   5   7      292.83      293.64      6.11 o 
   4   5   7       15.93       14.35      3.28 o 
   5   5   7       31.14       30.46      2.72 o 
   6   5   7       30.83       31.68      3.78 o 
   0   6   7       15.26       15.56      1.67 o 
   1   6   7       14.99       13.89      1.12 o 
   2   6   7       16.68       18.58      1.68 o 
   3   6   7       10.21       14.81      2.10 o 
   4   6   7       92.23       89.71      4.28 o 
   5   6   7        1.10        0.99      1.85 o 
   6   6   7       30.52       29.74      3.90 o 
   0   7   7        9.51       13.45      1.51 o 
   1   7   7       11.49       13.49      1.15 o 
   2   7   7      209.53      197.35      4.50 o 
   3   7   7       25.31       28.19      2.99 o 
   4   7   7       50.14       51.65      4.62 o 
   5   7   7        0.15        0.79      1.73 o 
   6   7   7       13.59       13.94      7.88 o 
   0   8   7      117.37      112.62      4.08 o 
   1   8   7        2.73        2.26      1.76 o 
   2   8   7        3.30        1.41      1.22 o 
   3   8   7       26.18       25.76      3.73 o 
   4   8   7       21.71       25.46      4.10 o 
   5   8   7        2.86        1.97      2.06 o 
   6   8   7        1.69        3.66      2.65 o 
   0   9   7      282.77      271.20      7.92 o 
   1   9   7       52.61       57.29      2.06 o 
   2   9   7      186.22      172.49      5.52 o 
   3   9   7        3.14        0.99      1.71 o 
   4   9   7        6.03        4.44      2.21 o 
   5   9   7       24.09       26.69      6.22 o 
   0  10   7       41.13       37.08      2.69 o 
   1  10   7       49.29       47.98      3.10 o 
   2  10   7        2.28        2.08      1.72 o 
   3  10   7       14.84       19.66      4.64 o 
   4  10   7        0.18        0.11      2.24 o 
   5  10   7        3.29        8.07      2.97 o 
   0  11   7        0.71        0.10      1.15 o 
   1  11   7       14.79       18.15      2.26 o 
   2  11   7       63.36       60.93      4.79 o 
   3  11   7        2.48        3.63      3.55 o 
   4  11   7        3.37        0.01      2.70 o 
   5  11   7        6.24        8.92      5.94 o 
   0  12   7        1.51       -0.30      1.81 o 
   1  12   7        4.06        4.11      1.59 o 
   2  12   7        0.35        3.48      2.31 o 
   3  12   7        7.85       14.02      3.46 o 
   4  12   7        0.24        3.24      2.52 o 
   0  13   7        0.45        4.29      2.74 o 
   1  13   7       25.38       24.60      3.03 o 
   2  13   7        4.95        6.54      5.30 o 
   3  13   7        1.18        1.23      2.95 o 
   0  14   7        3.21        0.71      3.01 o 
   1  14   7        1.46        6.98      3.32 o 
   2  14   7        8.44        8.53      3.33 o 
   0  15   7        8.46       17.60     13.85 o 
   0   0   8     1261.40     1242.22     52.15 o 
   1   0   8     1774.23     1913.77     41.83 o 
   2   0   8      580.25      570.35     10.36 o 
   3   0   8        3.56       11.72      2.86 o 
   4   0   8       84.51       91.32      4.50 o 
   5   0   8       11.48       19.79      2.71 o 
   6   0   8        4.01        3.96      2.31 o 
   7   0   8        0.01       -1.82      3.56 o 
   0   1   8       66.51       67.67      2.07 o 
   1   1   8       70.70       65.29      1.46 o 
   2   1   8       62.86       67.48      2.12 o 
   3   1   8      113.94      103.86      3.18 o 
   4   1   8        0.98        1.53      1.04 o 
   5   1   8        1.20        5.75      2.12 o 
   6   1   8       18.76       19.41      2.61 o 
   7   1   8        3.70        4.73      3.35 o 
   0   2   8       12.17       13.39      1.34 o 
   1   2   8     1102.66     1106.46     11.38 o 
   2   2   8      114.62      101.77      3.76 o 
   3   2   8      157.09      143.63      3.50 o 
   4   2   8       57.97       59.86      2.21 o 
   5   2   8       25.64       27.83      2.14 o 
   6   2   8       22.18       23.00      4.36 o 
   7   2   8        9.03        7.37      3.55 o 
   0   3   8      290.03      294.89      8.77 o 
   1   3   8      326.72      314.17      5.30 o 
   2   3   8       59.32       62.03      2.86 o 
   3   3   8        6.21        8.79      1.71 o 
   4   3   8        4.95        5.54      1.63 o 
   5   3   8       13.00       14.65      2.23 o 
   6   3   8       25.84       25.95      3.35 o 
   7   3   8        0.80        1.32      2.74 o 
   0   4   8      401.99      409.83      9.37 o 
   1   4   8      455.15      465.23      6.77 o 
   2   4   8      271.89      291.16      6.43 o 
   3   4   8      136.67      122.68      3.57 o 
   4   4   8      310.87      309.67      8.02 o 
   5   4   8       19.22       20.77      2.86 o 
   6   4   8       54.88       59.87      5.33 o 
   0   5   8       10.61       15.02      2.42 o 
   1   5   8       49.97       41.99      1.98 o 
   2   5   8       26.10       29.79      2.97 o 
   3   5   8       19.25       21.31      1.83 o 
   4   5   8       10.75       12.93      2.33 o 
   5   5   8       11.99       15.97      2.24 o 
   6   5   8       10.85       10.13      3.60 o 
   0   6   8        2.75        4.88      1.79 o 
   1   6   8       44.58       48.35      2.88 o 
   2   6   8        3.35        5.13      3.63 o 
   3   6   8      157.27      165.11      5.81 o 
   4   6   8       71.18       74.16      3.81 o 
   5   6   8        7.53       10.41      3.04 o 
   6   6   8       17.18       21.88      6.19 o 
   0   7   8        8.08        9.96      1.52 o 
   1   7   8        4.37        6.57      1.71 o 
   2   7   8       10.83       13.51      1.43 o 
   3   7   8        6.09       10.44      2.73 o 
   4   7   8       27.59       32.73      2.77 o 
   5   7   8        2.80        0.17      1.93 o 
   6   7   8        5.68        5.86      3.10 o 
   0   8   8      164.83      162.73      5.05 o 
   1   8   8       78.37       73.42      2.81 o 
   2   8   8      120.00      106.56      4.63 o 
   3   8   8        0.79        0.16      1.15 o 
   4   8   8       12.91       21.85      4.46 o 
   5   8   8       14.31       21.35      3.49 o 
   6   8   8       34.94       36.01      5.42 o 
   0   9   8       57.92       60.59      5.94 o 
   1   9   8       39.35       39.83      2.71 o 
   2   9   8        1.46        1.80      1.65 o 
   3   9   8       16.27       15.61      4.51 o 
   4   9   8        3.10        3.36      2.46 o 
   5   9   8        5.57        4.76      2.64 o 
   0  10   8        4.50        4.44      3.03 o 
   1  10   8      184.93      178.00      5.34 o 
   2  10   8       41.65       48.16      3.17 o 
   3  10   8       53.06       51.12      4.24 o 
   4  10   8        9.15        7.13      2.70 o 
   5  10   8        7.58        5.49      2.80 o 
   0  11   8        1.68        5.64      3.08 o 
   1  11   8        8.68       11.33      1.89 o 
   2  11   8        2.51        1.67      2.66 o 
   3  11   8       16.12       12.78      3.66 o 
   4  11   8        0.14        0.43      2.01 o 
   0  12   8       35.42       39.55      4.73 o 
   1  12   8        0.82        2.15      1.57 o 
   2  12   8       25.38       29.63      4.10 o 
   3  12   8        4.98        4.87      2.47 o 
   4  12   8        1.89        3.88      2.76 o 
   0  13   8        1.63        2.02      2.72 o 
   1  13   8        4.34        4.15      2.64 o 
   2  13   8        1.78        1.37      1.98 o 
   3  13   8        1.12        4.57      2.84 o 
   0  14   8       13.15       12.71      7.68 o 
   1  14   8        8.45       12.09      3.57 o 
   2  14   8        0.08       -0.32      2.40 o 
   1   0   9       17.92       14.52      1.90 o 
   2   0   9       58.10       50.65      1.99 o 
   3   0   9       23.37       23.17      1.75 o 
   4   0   9        0.75       -1.07      2.08 o 
   5   0   9       13.76       21.97      2.87 o 
   6   0   9       52.21       42.32      6.52 o 
   7   0   9        2.60        1.55      3.83 o 
   0   1   9      848.82      809.28     13.62 o 
   1   1   9       25.68       29.36      0.98 o 
   2   1   9      462.03      515.43      7.38 o 
   3   1   9       91.06       94.92      4.54 o 
   4   1   9       30.96       26.64      1.65 o 
   5   1   9       70.45       70.78      5.19 o 
   6   1   9        8.40       12.90      3.16 o 
   7   1   9        2.69        7.56      3.83 o 
   0   2   9        5.32       11.92      2.70 o 
   1   2   9      207.00      195.88     11.44 o 
   2   2   9      204.02      177.00      5.59 o 
   3   2   9       16.34       18.68      2.99 o 
   4   2   9       23.14       19.19      3.20 o 
   5   2   9        6.32       10.73      2.80 o 
   6   2   9        6.31        8.28      2.42 o 
   7   2   9        0.12       -2.50      3.50 o 
   0   3   9       16.31       20.53      1.98 o 
   1   3   9      255.14      243.63      4.13 o 
   2   3   9      189.90      195.30      4.27 o 
   3   3   9      227.27      214.60      5.62 o 
   4   3   9      236.87      220.02      7.22 o 
   5   3   9        8.58        8.41      5.55 o 
   6   3   9       24.13       31.28      3.62 o 
   0   4   9        2.14        3.27      0.83 o 
   1   4   9       45.95       46.25      1.77 o 
   2   4   9       13.72       15.72      1.51 o 
   3   4   9       74.36       80.48      4.25 o 
   4   4   9       14.66       18.35      1.89 o 
   5   4   9       26.45       29.14      2.70 o 
   6   4   9        7.97       13.11      5.03 o 
   0   5   9      735.27      747.19     14.13 o 
   1   5   9       18.76       21.34      1.63 o 
   2   5   9      175.13      179.47      5.03 o 
   3   5   9      243.18      245.54      5.99 o 
   4   5   9       17.26       21.77      3.12 o 
   5   5   9        0.33        2.39      1.76 o 
   6   5   9        4.78        9.92      4.58 o 
   0   6   9        6.85       10.00      1.28 o 
   1   6   9       21.87       23.72      1.52 o 
   2   6   9       26.12       28.14      3.91 o 
   3   6   9       11.50       14.31      1.99 o 
   4   6   9        8.66        9.02      1.96 o 
   5   6   9        3.97        8.10      2.47 o 
   6   6   9        0.11        0.52      3.71 o 
   0   7   9      235.36      223.28      6.04 o 
   1   7   9       58.39       63.81      2.81 o 
   2   7   9       14.63       19.67      1.71 o 
   3   7   9       96.25       89.14      4.19 o 
   4   7   9        2.07        3.40      1.75 o 
   5   7   9       22.62       23.68      3.45 o 
   6   7   9        3.44       12.63      4.50 o 
   0   8   9       29.79       27.12      2.23 o 
   1   8   9       47.36       41.94      3.03 o 
   2   8   9        9.86       15.60      1.96 o 
   3   8   9       18.52       23.03      4.37 o 
   4   8   9        8.91        8.47      2.70 o 
   5   8   9        1.37        0.78      2.45 o 
   0   9   9       15.17       19.27      2.63 o 
   1   9   9      122.95      107.91      4.53 o 
   2   9   9       59.76       58.08      3.38 o 
   3   9   9       13.07        6.77      2.42 o 
   4   9   9       41.06       48.78      4.60 o 
   5   9   9        2.13        8.15      3.30 o 
   0  10   9       27.68       31.85      3.55 o 
   1  10   9        1.70        4.24      1.70 o 
   2  10   9        0.79       -0.18      1.84 o 
   3  10   9        8.55       14.25      6.02 o 
   4  10   9        6.07        6.14      3.37 o 
   5  10   9        0.98        2.32      2.60 o 
   0  11   9        0.24        8.05      3.69 o 
   1  11   9       13.60       10.02      2.16 o 
   2  11   9       18.29       18.72      3.04 o 
   3  11   9       15.65       12.92      3.64 o 
   4  11   9        4.79        2.43      2.41 o 
   0  12   9        9.77        8.46      4.69 o 
   1  12   9        0.41        3.08      2.46 o 
   2  12   9        2.12        0.34      1.63 o 
   3  12   9        0.78        4.40      2.62 o 
   0  13   9       16.58        9.45      3.99 o 
   1  13   9        6.00        8.67      3.10 o 
   2  13   9        8.85       11.08      5.52 o 
   3  13   9        0.81        5.34      3.14 o 
   0  14   9        0.81        0.22      3.81 o 
   1  14   9        1.15        3.15      3.10 o 
   0   0  10     1483.05     1440.20     34.97 o 
   1   0  10        1.15        1.91      1.41 o 
   2   0  10       16.52       17.05      1.73 o 
   3   0  10        3.25        3.97      1.10 o 
   4   0  10        0.01        1.14      1.24 o 
   5   0  10       73.35       56.51     10.48 o 
   6   0  10       13.54       13.90      3.94 o 
   0   1  10       30.34       35.56      1.98 o 
   1   1  10       72.90       66.78      1.63 o 
   2   1  10       41.01       39.44      2.00 o 
   3   1  10      134.98      124.03      4.26 o 
   4   1  10       53.10       52.39      3.08 o 
   5   1  10        8.92        6.08      1.79 o 
   6   1  10       10.49       14.01      3.18 o 
   0   2  10      311.18      288.95      6.16 o 
   1   2  10       11.23       11.51      1.00 o 
   2   2  10      104.99      102.31      2.57 o 
   3   2  10      131.19      126.73      4.40 o 
   4   2  10       57.83       58.19      2.77 o 
   5   2  10       24.79       21.57      2.49 o 
   6   2  10        3.23        6.62      2.70 o 
   0   3  10      254.98      267.10      6.10 o 
   1   3  10      246.49      257.06      4.71 o 
   2   3  10      209.91      199.57      4.62 o 
   3   3  10      285.56      271.24      6.40 o 
   4   3  10       19.50       16.54      2.65 o 
   5   3  10       17.12       19.17      3.38 o 
   6   3  10        3.95        4.36      2.64 o 
   0   4  10      447.67      442.01      9.14 o 
   1   4  10       65.25       59.84      2.44 o 
   2   4  10      110.95      106.88      3.37 o 
   3   4  10      194.83      194.54      5.83 o 
   4   4  10        2.81        3.68      2.92 o 
   5   4  10       11.96       13.20      3.36 o 
   6   4  10        0.53        4.64      4.02 o 
   0   5  10       21.96       22.95      2.60 o 
   1   5  10      109.08      111.38      3.79 o 
   2   5  10       56.60       60.39      2.92 o 
   3   5  10        5.23        6.58      5.41 o 
   4   5  10       24.69       25.18      2.70 o 
   5   5  10        6.14        7.68      2.41 o 
   6   5  10        6.30        8.25      3.13 o 
   0   6  10        6.90        5.10      1.62 o 
   1   6  10       46.06       43.89      3.20 o 
   2   6  10       49.60       52.11      4.66 o 
   3   6  10       61.63       58.03      2.94 o 
   4   6  10       10.08       12.44      2.32 o 
   5   6  10       26.15       35.50      3.82 o 
   6   6  10        0.62        2.36      2.83 o 
   0   7  10      107.86      103.27      3.78 o 
   1   7  10       19.00       20.31      1.90 o 
   2   7  10       21.88       19.50      1.86 o 
   3   7  10        9.91        8.59      3.11 o 
   4   7  10        7.57        8.13      2.18 o 
   5   7  10        3.99        7.40      5.53 o 
   6   7  10        1.65        4.16      3.00 o 
   0   8  10        9.84       10.56      2.17 o 
   1   8  10       25.92       26.20      1.87 o 
   2   8  10       46.68       47.49      3.06 o 
   3   8  10       23.40       25.39      2.89 o 
   4   8  10       19.06       27.45      4.98 o 
   5   8  10       13.18       22.06      3.72 o 
   0   9  10       33.73       30.87      3.13 o 
   1   9  10       32.09       32.70      2.20 o 
   2   9  10       88.95       83.14      4.42 o 
   3   9  10       11.07       10.94      2.30 o 
   4   9  10        0.01       -1.27      2.02 o 
   5   9  10        4.97        6.51      2.96 o 
   0  10  10       13.98       15.07      2.85 o 
   1  10  10        1.15        1.60      1.41 o 
   2  10  10        7.31        3.66      1.70 o 
   3  10  10        0.64        2.02      2.18 o 
   4  10  10        5.81        4.41      2.64 o 
   0  11  10        1.25        2.62      2.07 o 
   1  11  10        6.05        3.43      2.09 o 
   2  11  10        4.10       10.18      2.64 o 
   3  11  10       16.71       16.60      4.59 o 
   4  11  10        5.31        5.82      6.45 o 
   0  12  10       18.83       19.11      4.50 o 
   1  12  10        7.66        5.25      2.10 o 
   2  12  10        2.34        4.44      2.66 o 
   3  12  10        1.92        4.13      2.88 o 
   0  13  10        0.41        4.83      3.97 o 
   1  13  10        0.26        1.95      3.08 o 
   2  13  10        2.35        4.83      2.96 o 
   0  14  10       23.21       29.87      9.01 o 
   1   0  11       96.76       93.35      4.40 o 
   2   0  11      469.52      462.40      9.73 o 
   3   0  11       88.87       82.05      4.13 o 
   4   0  11        2.97        9.33      4.79 o 
   5   0  11       10.29       17.77      6.88 o 
   6   0  11       13.02       10.14      3.83 o 
   0   1  11      444.26      454.96      9.83 o 
   1   1  11       37.61       39.89      1.38 o 
   2   1  11       68.53       65.60      3.40 o 
   3   1  11        5.93        6.97      1.38 o 
   4   1  11       19.40       25.39      3.83 o 
   5   1  11       21.87       29.06      3.24 o 
   6   1  11        3.72        3.56      2.46 o 
   0   2  11      349.99      327.33      7.34 o 
   1   2  11      141.15      150.40      6.21 o 
   2   2  11       23.01       21.64      1.71 o 
   3   2  11      167.29      163.82      4.72 o 
   4   2  11       44.07       43.94      4.05 o 
   5   2  11        7.97        6.11      1.91 o 
   6   2  11       14.53       17.43      4.25 o 
   0   3  11       89.69      105.14      3.98 o 
   1   3  11        8.73       12.12      1.72 o 
   2   3  11       18.47       24.10      1.76 o 
   3   3  11      162.37      158.59      5.35 o 
   4   3  11        6.75       12.08      1.95 o 
   5   3  11       34.53       36.70      3.95 o 
   6   3  11        4.17        6.53      3.21 o 
   0   4  11      134.57      143.23      4.21 o 
   1   4  11       18.51       18.94      1.69 o 
   2   4  11       41.38       44.34      3.12 o 
   3   4  11       50.63       52.26      2.67 o 
   4   4  11       15.91       19.24      3.34 o 
   5   4  11        9.92       12.92      7.15 o 
   6   4  11        4.21        4.74      3.64 o 
   0   5  11        2.19        2.80      1.03 o 
   1   5  11       22.84       23.39      1.49 o 
   2   5  11       38.12       36.87      2.24 o 
   3   5  11        3.66        6.43      1.62 o 
   4   5  11        4.15        3.45      1.73 o 
   5   5  11       32.28       37.34      4.11 o 
   6   5  11        2.54        9.13      4.01 o 
   0   6  11       14.41       18.94      2.82 o 
   1   6  11       99.80       95.32      3.03 o 
   2   6  11       59.49       66.50      4.50 o 
   3   6  11       23.43       30.11      2.22 o 
   4   6  11        4.83        5.48      3.44 o 
   5   6  11        6.90        5.70      2.73 o 
   6   6  11        2.62        0.94      2.63 o 
   0   7  11        2.59        1.33      1.46 o 
   1   7  11       38.56       42.77      2.36 o 
   2   7  11        8.91       12.37      2.23 o 
   3   7  11        2.40        7.21      4.85 o 
   4   7  11        2.88        1.50      1.60 o 
   5   7  11       20.94       29.65      3.97 o 
   0   8  11       70.20       62.87      4.07 o 
   1   8  11       37.44       43.81      4.08 o 
   2   8  11       18.46       25.42      2.93 o 
   3   8  11       17.37       21.82      2.65 o 
   4   8  11       32.11       37.57      4.06 o 
   5   8  11       14.79       18.41      4.28 o 
   0   9  11       10.38       15.97      2.62 o 
   1   9  11        3.53        0.89      1.08 o 
   2   9  11       23.54       27.64      3.19 o 
   3   9  11       13.50       13.82      2.55 o 
   4   9  11        8.04        8.51      2.82 o 
   5   9  11        9.30        5.92      2.93 o 
   0  10  11        0.00        2.89      2.55 o 
   1  10  11        3.75        7.92      3.00 o 
   2  10  11       24.96       28.89      3.70 o 
   3  10  11       27.89       33.14      4.02 o 
   4  10  11        5.33        1.24      2.31 o 
   0  11  11        1.34       -1.11      2.22 o 
   1  11  11        7.05        4.67      3.61 o 
   2  11  11        1.05        1.85      2.37 o 
   3  11  11        0.15        0.98      2.07 o 
   4  11  11        0.14       -3.10      3.10 o 
   0  12  11       10.79        7.80      4.05 o 
   1  12  11        7.46        9.77      3.08 o 
   2  12  11        1.84       -0.56      2.01 o 
   3  12  11        1.22        1.75      2.72 o 
   0  13  11       15.98       17.09      5.61 o 
   1  13  11        4.11        6.20      4.67 o 
   2  13  11        0.16        5.92      3.36 o 
   0   0  12       15.35       15.03      2.04 o 
   1   0  12       51.07       46.22      3.53 o 
   2   0  12       12.58       12.33      2.04 o 
   3   0  12        7.07        3.97      2.25 o 
   4   0  12        1.88        1.76      2.29 o 
   5   0  12       14.91       15.09      3.95 o 
   6   0  12        0.00        0.01      3.18 o 
   0   1  12      114.59      119.26      3.84 o 
   1   1  12       21.65       24.00      1.26 o 
   2   1  12      105.34       99.07      2.75 o 
   3   1  12      165.28      151.60      4.39 o 
   4   1  12       11.34       14.95      3.58 o 
   5   1  12        0.79       -0.08      1.69 o 
   6   1  12       19.57       17.63      3.72 o 
   0   2  12       15.43       15.46      1.96 o 
   1   2  12       36.76       34.56      1.83 o 
   2   2  12       85.90       80.06      2.90 o 
   3   2  12       74.58       74.01      3.95 o 
   4   2  12        9.43       12.84      2.11 o 
   5   2  12        2.78        3.30      2.01 o 
   6   2  12        1.51        6.48      3.04 o 
   0   3  12      117.29      117.97      5.64 o 
   1   3  12      101.75      103.75      2.92 o 
   2   3  12       67.52       65.30      3.18 o 
   3   3  12       12.43       12.67      2.25 o 
   4   3  12       30.86       27.07      2.34 o 
   5   3  12       26.16       30.93      3.61 o 
   6   3  12       10.65        9.25      3.18 o 
   0   4  12        1.91        3.71      1.14 o 
   1   4  12        4.93        5.64      4.49 o 
   2   4  12       69.69       64.91      6.76 o 
   3   4  12        8.93        9.04      3.00 o 
   4   4  12        3.16        4.61      1.92 o 
   5   4  12       24.12       31.44      6.95 o 
   6   4  12        1.87        1.16      2.69 o 
   0   5  12       14.04       15.04      2.45 o 
   1   5  12       64.71       66.74      2.80 o 
   2   5  12      187.75      191.09      5.49 o 
   3   5  12       63.90       65.97      3.97 o 
   4   5  12       12.04       14.02      4.30 o 
   5   5  12        5.41        6.91      3.38 o 
   6   5  12        2.81        0.17      2.75 o 
   0   6  12        8.99       13.52      3.58 o 
   1   6  12        6.60        8.28      1.41 o 
   2   6  12        7.03       10.37      2.01 o 
   3   6  12        0.37        1.00      1.45 o 
   4   6  12        1.71        2.08      2.41 o 
   5   6  12        8.07       11.25      5.24 o 
   0   7  12        5.09        4.54      1.83 o 
   1   7  12       79.35       74.42      3.15 o 
   2   7  12      109.70      102.74      6.40 o 
   3   7  12        8.41        8.68      2.10 o 
   4   7  12       16.39       20.46      3.62 o 
   5   7  12       18.49       29.24      5.76 o 
   0   8  12        0.82        3.71      1.97 o 
   1   8  12       13.17       13.81      1.78 o 
   2   8  12       56.47       53.66      3.53 o 
   3   8  12        2.01        0.54      1.51 o 
   4   8  12        2.59        1.18      2.31 o 
   5   8  12        8.37       12.51      3.92 o 
   0   9  12       55.18       61.85      4.72 o 
   1   9  12       42.62       42.00      3.79 o 
   2   9  12       21.82       24.37      2.74 o 
   3   9  12       12.14       13.31      2.54 o 
   4   9  12        2.95        2.94      2.56 o 
   0  10  12        1.43        1.88      1.98 o 
   1  10  12        5.45        5.07      2.37 o 
   2  10  12        2.05        6.39      2.63 o 
   3  10  12       14.03       16.13      7.58 o 
   4  10  12        7.68        3.91      2.68 o 
   0  11  12        6.09        6.12      3.84 o 
   1  11  12        1.49        0.81      1.77 o 
   2  11  12       11.59        9.62      4.12 o 
   3  11  12       20.19       15.25      3.81 o 
   0  12  12        1.14        3.83      3.73 o 
   1  12  12        4.98        5.54      2.89 o 
   2  12  12        1.76       -0.38      1.96 o 
   0  13  12        1.28        0.98      5.15 o 
   1  13  12        7.05        5.70      7.75 o 
   1   0  13       20.88       26.52      3.92 o 
   2   0  13        1.82        1.99      1.08 o 
   3   0  13        2.55        4.28      2.49 o 
   4   0  13      129.83      133.81      9.10 o 
   5   0  13        9.77        8.30      3.64 o 
   6   0  13        9.58       24.92      6.91 o 
   0   1  13       45.61       42.51      2.40 o 
   1   1  13       10.40       13.02      1.66 o 
   2   1  13        6.73        9.03      1.32 o 
   3   1  13       57.41       56.05      3.39 o 
   4   1  13       19.22       21.02      3.06 o 
   5   1  13       12.39       16.73      8.03 o 
   6   1  13        2.07       -0.42      2.37 o 
   0   2  13        7.03        4.64      1.77 o 
   1   2  13       29.00       31.72      2.35 o 
   2   2  13      149.76      142.54      4.51 o 
   3   2  13      135.07      126.38      4.74 o 
   4   2  13       42.85       43.34      3.47 o 
   5   2  13       25.38       30.18      3.72 o 
   6   2  13       12.36       14.80      5.81 o 
   0   3  13       31.92       32.63      2.27 o 
   1   3  13       25.15       28.02      1.69 o 
   2   3  13       25.29       24.86      2.24 o 
   3   3  13       11.61       14.29      2.23 o 
   4   3  13        2.47        4.30      2.09 o 
   5   3  13        0.46        1.58      2.27 o 
   6   3  13        1.34       -0.85      2.65 o 
   0   4  13        9.33       15.06      2.83 o 
   1   4  13      161.62      156.84      4.28 o 
   2   4  13       87.94       84.53      3.82 o 
   3   4  13      107.42      100.90      4.08 o 
   4   4  13        2.03        2.41      2.16 o 
   5   4  13        8.81        8.55      2.94 o 
   0   5  13        2.52        1.89      1.60 o 
   1   5  13       26.63       27.20      1.81 o 
   2   5  13       30.58       29.87      2.44 o 
   3   5  13        3.40        2.84      1.39 o 
   4   5  13        8.68        8.21      2.15 o 
   5   5  13       10.96        4.46      2.84 o 
   0   6  13       15.50       19.62      2.93 o 
   1   6  13      202.64      193.83      8.81 o 
   2   6  13       29.14       27.58      2.50 o 
   3   6  13        6.51        5.47      4.27 o 
   4   6  13        1.82        3.39      1.90 o 
   5   6  13        1.24        1.89      2.42 o 
   0   7  13        4.79        3.85      2.04 o 
   1   7  13        7.80       13.21      2.93 o 
   2   7  13       76.32       79.64      5.01 o 
   3   7  13        0.79       -0.55      1.71 o 
   4   7  13        3.02        1.84      1.90 o 
   5   7  13        3.06        3.66      3.11 o 
   0   8  13       16.81       18.30      2.90 o 
   1   8  13       52.78       55.30      9.22 o 
   2   8  13       12.77       14.75      2.27 o 
   3   8  13       36.66       40.33      3.78 o 
   4   8  13        1.72       -1.27      2.00 o 
   0   9  13        0.11       -0.83      1.67 o 
   1   9  13        5.25        5.19      3.05 o 
   2   9  13        4.54        3.78      2.07 o 
   3   9  13        0.60        3.89      2.08 o 
   4   9  13        1.70        3.88      2.54 o 
   0  10  13        0.40        7.21      5.22 o 
   1  10  13       13.15       13.20      3.00 o 
   2  10  13        5.24        7.13      4.07 o 
   3  10  13       13.39        9.77      3.64 o 
   0  11  13        3.26        1.43      3.41 o 
   1  11  13       13.23       14.70      5.73 o 
   2  11  13        1.46        2.75      2.60 o 
   3  11  13        0.23        8.22      4.06 o 
   0  12  13        0.02        0.49      2.99 o 
   1  12  13        7.08        4.73      3.30 o 
   2  12  13        2.57        8.69      4.93 o 
   0   0  14      339.92      333.42     12.62 o 
   1   0  14        0.00        0.29      0.99 o 
   2   0  14        4.42        1.78      1.38 o 
   3   0  14        0.04       -0.89      2.17 o 
   4   0  14       41.08       45.94      5.94 o 
   5   0  14        6.33        8.93      3.91 o 
   0   1  14        2.49        1.47      1.88 o 
   1   1  14       18.11       20.30      1.75 o 
   2   1  14       18.43       19.63      1.78 o 
   3   1  14       17.83       17.74      2.66 o 
   4   1  14       42.31       36.30      7.56 o 
   5   1  14        6.87        8.82      2.87 o 
   0   2  14        0.05        5.53      3.39 o 
   1   2  14       30.99       34.78      2.08 o 
   2   2  14       34.51       35.95      2.45 o 
   3   2  14        6.46        6.97      1.63 o 
   4   2  14       17.01       16.79      3.24 o 
   5   2  14        4.44        5.25      3.11 o 
   0   3  14       29.48       30.85      2.45 o 
   1   3  14      184.91      173.54     10.49 o 
   2   3  14      105.89      107.81      4.02 o 
   3   3  14       20.58       24.18      2.44 o 
   4   3  14       11.93       12.84      3.18 o 
   5   3  14        0.08       -0.42      2.01 o 
   0   4  14        0.48        6.27      1.90 o 
   1   4  14       54.26       56.97      2.84 o 
   2   4  14       34.36       36.37      2.64 o 
   3   4  14       16.69       13.76      2.21 o 
   4   4  14        2.36        3.98      2.31 o 
   5   4  14        0.36        0.00      2.81 o 
   0   5  14       32.46       31.96      4.09 o 
   1   5  14       14.34       19.25      2.66 o 
   2   5  14       52.35       52.22      3.07 o 
   3   5  14        7.34        6.99      1.77 o 
   4   5  14       17.01       22.42      5.10 o 
   5   5  14        3.53        2.81      2.74 o 
   0   6  14        1.83        3.83      2.00 o 
   1   6  14       77.85       81.71      4.12 o 
   2   6  14        0.89       -0.93      1.29 o 
   3   6  14        0.99       -0.37      1.55 o 
   4   6  14        3.29        1.88      1.98 o 
   5   6  14        6.41        7.28      3.54 o 
   0   7  14        7.97        8.04      3.67 o 
   1   7  14        7.34        5.71      1.86 o 
   2   7  14       32.25       34.97      2.97 o 
   3   7  14       11.64       17.36      3.74 o 
   4   7  14        3.70        2.34      3.92 o 
   0   8  14        1.39       -0.01      1.64 o 
   1   8  14       35.23       31.99      3.11 o 
   2   8  14       26.11       32.60      3.93 o 
   3   8  14        2.92        7.57      4.27 o 
   4   8  14        2.40        4.33      2.67 o 
   0   9  14        4.76        5.15      3.04 o 
   1   9  14        2.40        3.30      1.95 o 
   2   9  14       17.06       17.55      3.09 o 
   3   9  14        1.69        1.04      2.35 o 
   0  10  14        0.13       -0.34      2.32 o 
   1  10  14        3.04        5.40      2.30 o 
   2  10  14        6.89        8.60      5.01 o 
   3  10  14       10.34       15.39      4.80 o 
   0  11  14        2.83        0.55      3.26 o 
   1  11  14        8.21        5.38      2.72 o 
   2  11  14        0.04       -1.24      2.30 o 
   0  12  14        6.78       12.88      5.50 o 
   1   0  15        3.57        2.71      1.40 o 
   2   0  15       26.19       29.42      4.83 o 
   3   0  15        3.47        3.38      3.31 o 
   4   0  15        3.87        2.27      2.87 o 
   5   0  15        3.10        5.63      3.86 o 
   0   1  15        5.85        6.11      1.91 o 
   1   1  15       34.46       33.11      2.29 o 
   2   1  15       17.57       20.23      2.25 o 
   3   1  15       50.96       51.71      4.79 o 
   4   1  15       37.66       32.10      3.77 o 
   5   1  15        4.24        7.21      2.90 o 
   0   2  15       72.49       76.35      3.98 o 
   1   2  15       86.31       81.25      3.03 o 
   2   2  15       10.59       15.10      1.99 o 
   3   2  15       36.67       39.96      3.77 o 
   4   2  15       27.40       30.64      4.52 o 
   5   2  15        0.21        0.73      2.24 o 
   0   3  15       42.22       41.90      3.67 o 
   1   3  15       28.68       29.11      2.39 o 
   2   3  15       39.97       38.71      3.68 o 
   3   3  15        9.73        9.11      2.96 o 
   4   3  15       10.47        9.18      2.69 o 
   5   3  15        7.60       12.22      3.64 o 
   0   4  15        2.27       -1.46      1.67 o 
   1   4  15        9.99       12.84      1.97 o 
   2   4  15        3.48        2.38      1.38 o 
   3   4  15       13.90       20.60      3.74 o 
   4   4  15       32.79       32.62      4.22 o 
   5   4  15        4.97        4.15      3.02 o 
   0   5  15        3.01        3.82      1.96 o 
   1   5  15       38.23       41.44      3.24 o 
   2   5  15        6.84        6.24      1.97 o 
   3   5  15       10.38        3.96      1.73 o 
   4   5  15        2.62        4.14      3.63 o 
   5   5  15        3.56        4.34      4.50 o 
   0   6  15        7.50       13.62      3.47 o 
   1   6  15        7.59        5.81      2.59 o 
   2   6  15       13.95       15.60      2.41 o 
   3   6  15       10.56       13.92      5.69 o 
   4   6  15        4.74        6.92      2.71 o 
   0   7  15       10.29       19.26      3.08 o 
   1   7  15        3.09        5.37      2.01 o 
   2   7  15        0.94        1.22      1.68 o 
   3   7  15        7.12        8.47      2.59 o 
   4   7  15       19.21       22.05      4.44 o 
   0   8  15        1.22       -0.82      2.23 o 
   1   8  15        7.28       12.90      4.19 o 
   2   8  15        6.88        3.54      2.13 o 
   3   8  15        4.16        2.21      2.12 o 
   4   8  15        9.06       14.08      4.30 o 
   0   9  15        0.42       -2.44      2.87 o 
   1   9  15        1.21        1.74      2.01 o 
   2   9  15        1.48        4.18      4.42 o 
   3   9  15        0.72        4.46      3.72 o 
   0  10  15        2.98        1.21      3.52 o 
   1  10  15        8.87       12.34      4.07 o 
   2  10  15        2.42        5.70      5.20 o 
   0  11  15       12.99        8.51      5.76 o 
   1  11  15        3.65        4.04      2.99 o 
   0   0  16       77.27       69.22      5.80 o 
   1   0  16        0.17       -0.05      1.73 o 
   2   0  16       12.57       21.82      5.13 o 
   3   0  16       30.77       38.33      5.31 o 
   4   0  16       33.28       34.17      6.04 o 
   5   0  16        9.91       11.36      4.96 o 
   0   1  16       22.18       25.87      3.43 o 
   1   1  16       18.95       19.64      4.52 o 
   2   1  16       30.67       36.05      3.94 o 
   3   1  16       21.12       22.16      3.54 o 
   4   1  16       16.46       16.19      3.77 o 
   5   1  16        0.87        4.54      3.18 o 
   0   2  16       16.69       13.48      2.42 o 
   1   2  16        2.88        3.47      3.19 o 
   2   2  16       27.48       29.28      2.93 o 
   3   2  16       17.20       19.46      4.77 o 
   4   2  16        0.03        0.59      1.93 o 
   5   2  16        9.09        9.61      5.61 o 
   0   3  16        1.27       -0.78      1.66 o 
   1   3  16       16.73       15.65      2.29 o 
   2   3  16        2.16        5.14      1.61 o 
   3   3  16        8.84        7.06      4.72 o 
   4   3  16        0.27        0.83      1.97 o 
   5   3  16        4.41        4.52      3.75 o 
   0   4  16       35.79       38.58      3.96 o 
   1   4  16        2.91        1.96      4.05 o 
   2   4  16       48.74       47.88      3.29 o 
   3   4  16       21.63       16.46      3.14 o 
   4   4  16        0.44        3.84      2.73 o 
   0   5  16        3.76        6.82      2.46 o 
   1   5  16        0.56       -0.50      1.75 o 
   2   5  16       14.74       11.52      2.36 o 
   3   5  16        3.38        2.28      2.53 o 
   4   5  16       13.88       11.17      3.21 o 
   0   6  16        2.31        4.01      2.76 o 
   1   6  16       36.32       43.42      3.75 o 
   2   6  16       57.63       54.49      4.71 o 
   3   6  16       14.69       12.28      8.59 o 
   4   6  16        4.77        8.36      3.15 o 
   0   7  16        2.96        0.50      2.86 o 
   1   7  16        0.47        2.61      1.84 o 
   2   7  16       26.28       25.25      3.61 o 
   3   7  16        5.61        6.69      2.83 o 
   0   8  16       35.84       31.46      5.29 o 
   1   8  16        3.40        2.17      1.83 o 
   2   8  16       17.94       15.45      4.12 o 
   3   8  16       12.27        8.67      3.23 o 
   0   9  16       10.32       15.31      4.23 o 
   1   9  16        0.94        0.14      2.72 o 
   2   9  16        1.59        2.99      2.45 o 
   0  10  16        0.64        2.07      3.86 o 
   1  10  16        3.67        3.10      2.71 o 
   1   0  17        4.14        4.81      2.04 o 
   2   0  17       17.48       25.12     11.86 o 
   3   0  17        5.00        6.80      3.63 o 
   4   0  17        1.14        4.30      3.95 o 
   0   1  17        1.17       -0.79      1.69 o 
   1   1  17       14.00       15.20      2.39 o 
   2   1  17       30.48       36.37      3.43 o 
   3   1  17       34.01       30.36      3.95 o 
   4   1  17       19.52       20.80      3.67 o 
   0   2  17        0.53        1.77      2.20 o 
   1   2  17        3.40        5.72      3.25 o 
   2   2  17        8.29        7.68      2.62 o 
   3   2  17        3.78        2.25      2.00 o 
   4   2  17        0.78       -0.15      1.93 o 
   0   3  17        4.83        6.59      3.66 o 
   1   3  17        8.30        4.77      3.66 o 
   2   3  17       55.15       51.17      3.77 o 
   3   3  17       15.81       12.11      2.66 o 
   4   3  17       20.59       21.25      4.08 o 
   0   4  17       45.21       42.16      4.18 o 
   1   4  17       14.76       18.03      3.18 o 
   2   4  17        5.54        4.76      1.73 o 
   3   4  17        6.21        4.56      2.23 o 
   4   4  17        0.62        0.83      4.10 o 
   0   5  17       99.46      107.74      8.05 o 
   1   5  17       35.78       41.50      6.10 o 
   2   5  17       25.82       24.32      3.20 o 
   3   5  17        8.48        7.06      4.85 o 
   4   5  17        1.12       -0.24      2.18 o 
   0   6  17        4.54        6.21      3.42 o 
   1   6  17        9.60       12.55      3.01 o 
   2   6  17        6.33        7.89      4.06 o 
   3   6  17        9.25       10.78      3.74 o 
   0   7  17       49.11       44.77      5.81 o 
   1   7  17       23.68       21.06      3.38 o 
   2   7  17       16.89       14.72      3.49 o 
   3   7  17        8.60        3.44      3.64 o 
   0   8  17        2.50        1.66      2.83 o 
   1   8  17        1.62        1.23      2.19 o 
   2   8  17        2.69        4.36      3.51 o 
   0   9  17        0.06        4.84      4.87 o 
   1   9  17        4.72        3.50      2.73 o 
   0   0  18       36.81       28.57      5.75 o 
   1   0  18       14.99       16.00      2.82 o 
   2   0  18       30.84       33.89      5.35 o 
   3   0  18       49.99       49.58      6.59 o 
   4   0  18        1.92        6.84      4.13 o 
   0   1  18        3.07        5.20      2.25 o 
   1   1  18       19.54       17.38      2.69 o 
   2   1  18        6.35        7.23      2.96 o 
   3   1  18        0.67        1.57      2.05 o 
   4   1  18        0.81        1.06      3.25 o 
   0   2  18        5.91        7.72      2.55 o 
   1   2  18       16.49       15.76      3.28 o 
   2   2  18        8.87        8.40      3.67 o 
   3   2  18        5.70        7.30      4.54 o 
   4   2  18        1.14        2.55      2.98 o 
   0   3  18        1.27        0.60      2.76 o 
   1   3  18       15.23       15.83      3.29 o 
   2   3  18        0.83       -0.90      1.93 o 
   3   3  18        1.71        2.47      3.35 o 
   4   3  18        0.76       -1.94      2.54 o 
   0   4  18       22.27       21.30      4.32 o 
   1   4  18       48.06       45.84      4.36 o 
   2   4  18        1.10       -1.69      1.94 o 
   3   4  18        4.32        7.76      3.61 o 
   0   5  18        0.44        2.72      3.05 o 
   1   5  18        3.30        2.64      1.93 o 
   2   5  18        0.02       -1.54      2.08 o 
   3   5  18        1.84        0.08      2.20 o 
   0   6  18        2.15        1.07      2.85 o 
   1   6  18        4.27        4.64      2.35 o 
   2   6  18       30.13       13.82      3.34 o 
   3   6  18        4.37       -0.06      2.51 o 
   0   7  18       25.64       23.94      6.13 o 
   1   7  18        8.34        4.98      3.10 o 
   2   7  18        9.76       14.67     10.04 o 
   0   8  18       11.08       21.36      7.06 o 
   1   8  18        5.12        4.90      2.99 o 
   1   0  19        1.43       -0.70      2.97 o 
   2   0  19       35.07       34.35      6.18 o 
   3   0  19        0.02       -0.65      2.74 o 
   0   1  19       21.42       31.70      4.91 o 
   1   1  19        6.42        7.29      2.57 o 
   2   1  19        1.25        0.50      1.74 o 
   3   1  19        7.56        7.82      2.82 o 
   0   2  19        3.55        4.03      2.74 o 
   1   2  19        5.55        2.36      2.00 o 
   2   2  19        8.01        6.32      2.71 o 
   3   2  19       12.93       11.37      3.53 o 
   0   3  19        0.42        8.95      6.72 o 
   1   3  19       11.11        7.09      2.40 o 
   2   3  19        1.05        4.24      2.59 o 
   3   3  19        1.92        4.15      2.73 o 
   0   4  19        8.27        7.83      3.74 o 
   1   4  19        8.89        5.16      2.32 o 
   2   4  19        7.09        3.43      3.87 o 
   3   4  19        0.78        3.92      3.49 o 
   0   5  19        2.87       -0.13      2.45 o 
   1   5  19        7.28        9.10      2.81 o 
   2   5  19        6.74        9.96      3.33 o 
   0   6  19        0.05        1.28      3.06 o 
   1   6  19        2.99        4.41      4.90 o 
   2   6  19        2.38        2.96      3.30 o 
   0   7  19        0.02        2.49      3.51 o 
   1   7  19        0.28        3.00      2.72 o 
   0   0  20       26.39       28.86      8.45 o 
   1   0  20       31.16       25.49      6.15 o 
   2   0  20        2.50        4.66      4.30 o 
   0   1  20       10.51       12.02      5.98 o 
   1   1  20        1.63        2.73      3.64 o 
   2   1  20        0.76        1.20      2.98 o 
   0   2  20        2.49        9.15      4.31 o 
   1   2  20        6.12        7.33      3.18 o 
   2   2  20        1.80        7.95      3.07 o 
   0   3  20        3.09        4.06      3.50 o 
   1   3  20        6.97        2.01      2.79 o 
   2   3  20       11.38       12.36      3.81 o 
   0   4  20        0.58        4.47      4.11 o 
   1   4  20        3.14        2.62      2.99 o 
   2   4  20        2.11        4.08      2.94 o 
   0   5  20        0.15       -4.26      4.32 o 
   1   5  20       15.45       17.88      5.99 o 
   0   6  20        2.20       -1.50      6.88 o 
   1   0  21        9.18        7.52      4.82 o 
   0   1  21        0.98       12.05      7.87 o 
   1   1  21        3.64        1.59      3.18 o 
   0   2  21       11.84        3.97      6.34 o 
   1   2  21       11.98        5.28      4.68 o 
   0   3  21        1.46       -1.61      4.71 o 
   1   3  21        2.43        5.89      4.26 o 
                                                 
